# Supplementary material for: Prediction model for long-term seizure and developmental outcomes among children with infantile epileptic spasms syndrome
Source: Front Neurol. 2023 Jul 14;14:1195252. doi: 10.3389/fneur.2023.1195252 (PMC10382128; doi:10.3389/fneur.2023.1195252)
Supplement: Supplementary file 1 [file Table_1.xlsx]

## Sheet: Sheet1
Supplementary table 1: Participants with moderate or severe MRI abnormalities and persistence of ES or TS after 90 days of onset
	Degree of MRI abnormalities	Treatment					Etiology	Seizure outcomes (3 years)
		1st	2nd	3rd	4th	5th
1	Moderate	VPA	NZP	ZNS	VGB	ACTH	Heterotopia	Poor
2		VitB6	VPA	CZP	ZNS		Congenital CMV infection	Poor
3		VitB6	VPA				Neonatal HIE	Favorable
4	Severe	VitB6	ACTH	VPA	ZNS		TSC	Poor
5		VitB6	TPM	CZP	LTG		Mitochondria disease	Poor
6		VitB6	LTG	TPM	CLB		Leigh encephalopathy	Poor
7		VPA	TPM	PB			Neonatal HIE	Poor
8		VitB6	VPA	CZP	TPM		Neonatal HIE	Poor
9		VPA					Neonatal HIE	Poor
10		CZP	LEV	ZNS	TPM	LTG	Neonatal HIE	Poor
11		VitB6	VPA	TPM			Neonatal HIE	Favorable
12		VPA	LTG				Neonatal HIE	Favorable
13		VPA	VitB6				Neonatal HIE	Favorable
ES: epileptic spasms; TS: tonic seizures; VitB6: Vitamin B6; VPA: Valproate; NZP: Nitrazepam; ZNS: Zonisamide; VGB: Vigabatrin; TPM: Topiramate; LTG: Lamotrigine; CLB: Clobazam; PB: Phenobarbital; LEV: Levetiracetam; ACTH: Adrenocorticotropic hormone, CMV: Cytomegalovirus; HIE: Hypoxic ischemic encephalopathy; TSC: Tuberous sclerosis complex
