# Supplementary material for: Prediction model for long-term seizure and developmental outcomes among children with infantile epileptic spasms syndrome
Source: Front Neurol. 2023 Jul 14;14:1195252. doi: 10.3389/fneur.2023.1195252 (PMC10382128; doi:10.3389/fneur.2023.1195252)
Supplement: Supplementary file 2 [file Table_2.xlsx]

## Sheet: Sheet1
Supplementary table 2: Participants with developmental delay before ES onset and whose ES or TS persisting for more than 90 days
	Etiology	Treatment					Adverse events	Developmental outcomes (3 years)
		1st	2nd	3rd	4th	5th
1	Neonatal HIE	VitB6	VPA	TPM				Poor
2	Neonatal HIE	VPA	TPM	PB				Poor
3	Neonatal HIE	VPA	LTG					Poor
4	Neonatal HIE	VitB6	VPA					Poor
5	Neonatal HIE	VPA	CZP	TPM				Poor
6	Neonatal HIE	VitB6	LTG	TPM	CLB			Poor
7	Neonatal HIE	VPA	VitB6					Poor
8	Neonatal HIE	VPA						Poor
9	Neonatal HIE	CZP	LEV	ZNS	TPM	LTG		Poor
10	Angelman syndrome	VPA	CZP	DZP	TRH	Melatonin		Poor
11	Congenital CMV infection	VitB6	VPA	CZP	ZNS			Poor
12	Heterotopia	VPA	NZP	ZNS	VGB	ACTH	Oral candidiasis, Upper GI bleeding	Poor
13	17 microdelention	VitB6	VPA	ZNS	NZP			Poor
14	Mitochondria disease	VitB6	TPM	CZP	LTG			Poor
15	Unknown	VPA	VitB6	ACTH				Poor
16	Unknown	NZP	VitB6	ZNS	VPA			Poor
ES: epileptic spasms; TS: tonic seizures; VitB6: Vitamin B6; VPA: Valproate; NZP: Nitrazepam; ZNS: Zonisamide; VGB: Vigabatrin; TPM: Topiramate; LTG: Lamotrigine; CLB: Clobazam; PB: Phenobarbital; LEV: Levetiracetam; ACTH: Adrenocorticotropic hormone; CZP: Clonazepam; TRH: Thyrotropic hormone-releasing hormone; CMV: Cytomegalovirus; HIE: Hypoxic ischemic encephalopathy; GI: Gastrointestinal
