# Supplementary material for: Prediction model for long-term seizure and developmental outcomes among children with infantile epileptic spasms syndrome
Source: Front Neurol. 2023 Jul 14;14:1195252. doi: 10.3389/fneur.2023.1195252 (PMC10382128; doi:10.3389/fneur.2023.1195252)
Supplement: Supplementary file 3 [file Table_3.xlsx]

## Sheet: Sheet1
	Supplementary table 3: Participants without developmental delay before ES onset and whose ES ceased within 90 days
		Etiology	Treatment				Developmental outcomes (3 years)
			1st	2nd	3rd	4th
	1	TSC	VGB	NZP	ACTH		Favorable
	2	TSC	VitB6	VGB	ZNS		Favorable
	3	TSC	VGB				Favorable
	4	NF1	VitB6	TPM	ACTH		Favorable
	5	VitB6 dependent epilepsy	VitB6				Favorable
	6	Unknown	VGB	VitB6			Favorable
	7	Unknown	VitB6	NZP	ACTH		Favorable
	8	Unknown	VitB6	VGB	ACTH		Favorable
	9	Unknown	ACTH				Favorable
	10	Unknown	ZNS	VitB6	TPM	ACTH	Favorable
	11	Unknown	VitB6	ACTH			Favorable
	12	Unknown	VitB6	VGB			Favorable
	13	Unknown	VitB6	TPM	ACTH		Favorable
	ES: epileptic spasms; VitB6: vitamin B6; NZP: nitrazepam; ZNS: zonisamide; VGB: vigabatrin; TPM: topiramate ACTH: adrenocorticotropic hormone; NF1: neurofibromatosis type 1; TSC: tuberous sclerosis complex
